# Supplementary material for: Ivermectin-Induced Apoptotic Cell Death in Human SH-SY5Y Cells Involves the Activation of Oxidative Stress and Mitochondrial Pathway and Akt/mTOR-Pathway-Mediated Autophagy
Source: Antioxidants (Basel). 2022 May 5;11(5):908. doi: 10.3390/antiox11050908 (PMC9137967; doi:10.3390/antiox11050908)
Supplement: Supplementary file 1 [file antioxidants-11-00908-s001.zip]

Archive with 1 entries (1 files):
- antioxidants-1672574-supplementary-done.pdf
